# Supplementary material for: Preliminary Technical Validation of LittleBeats™: A Multimodal Sensing Platform to Capture Cardiac Physiology, Motion, and Vocalizations
Source: Sensors (Basel). 2024 Jan 30;24(3):901. doi: 10.3390/s24030901 (PMC10857055; doi:10.3390/s24030901)
Supplement: Supplementary file 1 [file sensors-24-00901-s001.zip]

Archive with 1 entries (1 files):
- sensors-2573990-supplementary.pdf
